# Supplementary material for: Embryonic Leucine Promotes Early Postnatal Growth via mTOR Signalling in Japanese Quails
Source: Animals (Basel). 2024 Sep 6;14(17):2596. doi: 10.3390/ani14172596 (PMC11394045; doi:10.3390/ani14172596)
Supplement: Supplementary file 1 [file animals-14-02596-s001.zip]

Archive with 4 entries (4 files):
- Anamals_Analysis-script.html
- Dataset for growth and gene expression in Japanese quail chicks under leucine treatment.xlsx
- README_Dataset for growth and gene expression in Japanese quail chicks under leucine treatment.txt file was.txt
- Table S1.pdf
