# Supplementary material for: Embryonic Leucine Promotes Early Postnatal Growth via mTOR Signalling in Japanese Quails
Source: Animals (Basel). 2024 Sep 6;14(17):2596. doi: 10.3390/ani14172596 (PMC11394045; doi:10.3390/ani14172596)
Supplement: Supplementary file 1 [file animals-14-02596-s001.zip › Dataset for growth and gene expression in Japanese quail chicks under leucine treatment.xlsx]

## Sheet: Sheet1
birdID	sampleID	treatment	day	bodymass	intestlength	headlength	tarsuslength	winglength	RPS6K1	mTOR	IGF1R	IGF1	FOXO1
1	1	Control	1	10.2	17	20.4	17	16.7	0.568381	3.14689	6.00959	3.53158	0.589175
2	2	Control	1	10.1	20	19.9	17.1	16.9		0.75553	2.65475	2.91468	0.679284
3	3	Control	1	11.9	18.5	20.9	16.9	16.7	0.23567	0.63423		2.731	0.499066
4	4	Control	1	11.2	19	21.3	17.4	16.9	0.51986	0.325779	6.99039	2.71021	0.454011
5	5	Control	1	9.6	17	18.8	15.8	14.1	0.142095	0	6.07197	3.80191	0.388162
6	6	Control	1	8.7	15.5	19.2	16	13	1.01546	0.904557	4.91095	1.67395	0.0970406
7	7	Control	1	8.4	15.2	18.6	15.2	14.2	0.39856	0.329245	0	3.90242	0.752065
8	8	Control	1	10.4	15.2	20.1	16.8	16.1	0.488669	2.14529	8.16874	1.57344	1.3655
9	9	Leucine	1	10.4	19	19.8	16.3	15.8	1.70514	3.26126	6.31804	7.24339	0
10	10	Leucine	1	9.4	19.5	18.5	15.2	16.2	1.03626	2.43641	8.5569	7.84296	1.21647
11	11	Leucine	1	10.4	21.5	20.3	16.4	15.9	0.509463	2.75179	6.54331	6.15168
12	12	Leucine	1	9.9	22	19.8	14.8	15.2	0	1.84724	7.83603	5.91255	0.932283
13	13	Leucine	1	9.2	15.5	19.5	15	15.7	1.2442	2.46067	7.86375	6.53638	0.554518
14	14	Leucine	1	8.6	16.5	18.6	14.9	14.3	0.880297	5.15355	7.53798	4.03758	0.835242
15	15	Leucine	1	10.1	18.4	20.1	16.9	15	3.29245	0.835242	7.54491	4.15542	0.762462
16	16	Leucine	1	9	17	19.9	15.4	14.2	1.04665	4.84856	8.14448	0	0.454011
17		Control	1	9.2		21.6	17	14.2
18		Control	1	7.6		19.1	16	15.2
19		Control	1	11.1		20.7	16.2	15
20		Control	1	7.6		20.1	15.2	13.9
21		Control	1	8.2		18	14	15
22		Control	1	7.7		21.9	15.8	15.2
23		Control	1	8.1		19.8	16.5	16
24		Control	1	7.4		20.8	15.9	14.9
25		Leucine	1	11.1		20.1	16	15.4
26		Leucine	1	9.8		19.7	15.8	16.4
27		Leucine	1	6.3		17.1	13	13.8
28		Leucine	1	9.6		17.9	15.7	14.3
29		Leucine	1	10.2		20.8	17	14
30		Leucine	1	10.9		21.5	16.9	15.6
31		Leucine	1	10.5		21.9	16.5	16.5
32		Leucine	1	11.1		19.9	17	14.9
33		Leucine	1	10.6		20.4	18	16.6
34		Leucine	1	11.3		19.8	17.5	15.9
35		Leucine	1	8.9		18	14.1	13.9
36		Leucine	1	10.4		21	17.9	16.8
17		Control	3	14.8		23.4	19.5	17.2
18		Control	3	9.8		20	17.1	14.6
19		Control	3	16.6		23.8	17.3	18.1
20		Control	3	8.4		21.9	16.7	16.7
22		Control	3	9.6		23.1	17.8	16.5
23		Control	3	10.7		21.9	18	19.1
24		Control	3	8.8		22.6	17.9	17.1
25		Leucine	3	16.2		23	19.6	17.3
26		Leucine	3	15.8		23.8	18	18.2
28		Leucine	3	12.7		18.6	16.3	15
29		Leucine	3	15.4		22.9	21.3	17.2
30		Leucine	3	22.7		25.6	22.5	18.6
31		Leucine	3	17.7		24	20.5	18.4
32		Leucine	3	23.3		25	21.9	19.1
33		Leucine	3	21.3		25.2	22.6	19.7
34		Leucine	3	18.3		22	20.5	18.9
35		Leucine	3	11.2		19.2	16	15
36		Leucine	3	18.6		25	22.8	18.8
17		Control	5	22.9		25	21.8	26.7
19		Control	5	26.1		25.9	23.7	28
20		Control	5	10.9		22.9	18.8	18.2
22		Control	5	11.6		23.5	19.8	23
23		Control	5	14.3		22.8	20.7	20.3
24		Control	5	10.9		23.7	19.6	19
25		Leucine	5	19.4		25.4	22.7	23.5
26		Leucine	5	23.5		24.7	21.5	27
29		Leucine	5	21.5		24.3	22.6	26.4
30		Leucine	5	34		26.5	23.7	25.9
31		Leucine	5	25.3		26	22.9	25
32		Leucine	5	32.4		27	24.1	28.2
33		Leucine	5	33.8		27.9	24	26.8
34		Leucine	5	19.8		24.2	22.4	24.2
36		Leucine	5	26.1		26.1	24	26.4
17		Control	7	36.8		26	22	32
19		Control	7	38.1		27	25	34
20		Control	7	18.8		24	19	19
22		Control	7	13.9		24	20	24
23		Control	7	25.3		23	21	23
24		Control	7	20.3		24	20	20
25		Leucine	7	35.1		27	24	32
26		Leucine	7	38.8		26	22	29
29		Leucine	7	31.9		25.1	23.9	29.1
30		Leucine	7	52.1		29.1	24	34
31		Leucine	7	38.3		28	24	27
32		Leucine	7	39.1		30	25	37
33		Leucine	7	48.5		30.2	26.1	34
36		Leucine	7	39.7		30.1	26.1	34.4
17		Control	10	44.1		31.3	27.8	45.7
19		Control	10	47.6		31	29.9	45.5
20		Control	10	22.7		26.3	22.7	29.7
22		Control	10	14.2		26.4	21.1	38.6
23		Control	10	29.1		28.4	25	36.7
24		Control	10	25.9		26.4	22.7	37
25		Leucine	10	46.1		30.1	28	43.2
26		Leucine	10	50.7		30.8	27.6	57.2
29		Leucine	10	40.8		30.1	29.8	53
30		Leucine	10	65.8		32.7	29.4	59.8
31		Leucine	10	46.5		31.4	29.9	47.7
32		Leucine	10	48.4		34	28	50.2
33		Leucine	10	59.9		33.7	30.1	53.2
36		Leucine	10	50.8		30.8	28.4	42
17		Control	14	54.8		31.4	30.7	54
19		Control	14	63.7		33.2	31.6	67.4
20		Control	14	29.1		28.9	23.8	34.3
22		Control	14	15		29.4	21	38.7
23		Control	14	38.1		30.9	27	36.9
24		Control	14	39.2		21.8	26.1	46
25		Leucine	14	64.8		32.9	32.8	57.9
26		Leucine	14	67.2		32.2	31.9	44.7
29		Leucine	14	53.2		32.5	30.4	61.2
30		Leucine	14	88.7		33.9	32.4	70
31		Leucine	14	65.9		34.8	31.5	58.4
32		Leucine	14	68.1		34.3	30.5	63.4
33		Leucine	14	81.1		33.2	32.8	65.3
36		Leucine	14	68.8		33.2	31.5	71.2
17	17	Control	21	71	51.2	32.2	31	69.1	1.09517	3.91628	0.474806	3.49346	0.287656
19	19	Control	21	94.2	44	30.3	30.3	70.6	1.28232	3.00133	1.09864	0.935749	1.12636
20	20	Control	21	38.7	35.6	29.6	25.6	43.2	0.970406	1.71207	1.40709	2.47107	1.55265
23	23	Control	21	58.7	40	31	31	42.1	1.88536	1.28579	0.700079	1.6185	0.60997
24	24	Control	21	60.1	43	28.7	28.1	63.4	0.516395	1.46947	0	1.23034	0
25	25	Leucine	21	91.2	58.5	34	34.1	63.4	1.80218	1.38283	1.45561	6.68887	0.897626
26	26	Leucine	21	86.4	51	34.2	33.7	56	0.724339	3.44494	0.738202	0	0.866434
29	29	Leucine	21	77.1	42	32.7	30.2	70.2	0.363902	3.33404		6.75472	0.720873
30	30	Leucine	21	118.1	59.7	36	35.3	74.7	0	2.83497	0.374299	6.51558	0.443614
31	31	Leucine	21	93.5	51.8	34.8	34	66.5	0.908023	0.797119		1.0016	1.29272
32	32	Leucine	21	89.6	62.8	34.5	32.6	74.2	1.95814	1.71554	1.24766	6.15168	0.679284
33	33	Leucine	21	105.2	46	35	34.7	78	2.10024	0	1.20608	6.11009	1.02932
36	36	Leucine	21	93.4	51.7	35	35	81	1.06745	1.59424	0.793654	6.26952	1.54572
