# Supplementary material for: Embryonic Leucine Promotes Early Postnatal Growth via mTOR Signalling in Japanese Quails
Source: Animals (Basel). 2024 Sep 6;14(17):2596. doi: 10.3390/ani14172596 (PMC11394045; doi:10.3390/ani14172596)
Supplement: Supplementary file 1 [file animals-14-02596-s001.zip › README_Dataset for growth and gene expression in Japanese quail chicks under leucine treatment.txt file was.txt]

This DATSETNAMEreadme.txt file was generated on July 17	2024

		
			
 Paper title "Embryonic leucine promotes postnatal growth via mTOR signalling in Japanese quails"


			
			
GENERAL INFRMATION			
			
1. Author information 			
			
 A. Sawadi Fransisco Ndunguru 			
 			
   Department of Animal Science	 Institute of Animal Science	 	
   Biotechnology and Nature Conservation			
   Faculty of Agricultural and Food Sciences and Environmental Management			
   University of Debrecen	 4032 Debrecen	 Hungary	
			
   Department of Evolutionary Zoology and Human Biology	 		
   University of Debrecen	 4032 Debrecen	 Hungary 	
			
B. Gebrehaweria Kidane Reda 			
			
   Department of Animal Science	 Institute of Animal Science	 	
   Biotechnology and Nature Conservation			
   Faculty of Agricultural and Food Sciences and Environmental Management			
   University of Debrecen	 4032 Debrecen	 Hungary	
			
   Department of Evolutionary Zoology and Human Biology	 		
   University of Debrecen	 4032 Debrecen	 Hungary 	
			
			
C. Brigitta Csernus			
			
   Department of Evolutionary Zoology and Human Biology	 		
   University of Debrecen	 4032 Debrecen	 Hungary 	
			
D. Renáta Knop			
			
   Department of Animal Science	 Institute of Animal Science	 	
   Biotechnology and Nature Conservation			
   Faculty of Agricultural and Food Sciences and Environmental Management			
   University of Debrecen	 4032 Debrecen	 Hungary 	
			
E. Gabriella Gulyás
			
   Department of Animal Science	 Institute of Animal Science	 	
   Biotechnology and Nature Conservation			
   Faculty of Agricultural and Food Sciences and Environmental Management			
   University of Debrecen	 4032 Debrecen	 Hungary	
			
F.  Csaba Szabó		
			
   Department of Animal Nutrition and Physiology	 		
   Faculty of Agriculture and Food Sciences and Environmental Management	 		
   University of Debrecen	 4032 Debrecen	 Hungary 	
			
			
G. Ádám Zoltán Lendvai	
		
   Department of Evolutionary Zoology and Human Biology	 		
   University of Debrecen	 4032 Debrecen	 Hungary	
			
H. Levente Czeglédi  
			
   Department of Animal Science	 Institute of Animal Science	 	
   Biotechnology and Nature Conservation			
   Faculty of Agricultural and Food Sciences and Environmental Management			
   University of Debrecen	 4032 Debrecen	 Hungary	
			
			
			
			
			
			
2. Information about funding sources that supported the collection of the data: The project has been supported by the Hungarian Scientific Research Fund (grant N. K139021) and S.F.N and G.K.R received Stipendium Hungaricum Scholarship for Ph.D. studies from Tempus Public Foundation.  			
			
			
			
SHARING/ACCESS INFORMATION			
			
1. Was data derived from another source? no			
			
			
DATA & FILE OVERVIEW			
			
1. File List: 			
                File 1 Name: Dataset for growth and gene expression in Japanese quail chicks under leucine treatment.			
"	        File 1 Description: Body  mass"	 Morphological traits (Head length	 Wing length	 and Tarsus length) and Relative gene              
                       expression in fold change			
 			
			
2. Are there multiple versions of the dataset? no			
			
			
			
METHODOLOGICAL INFORMATION			
			
			
1. Body mass data			
			
An experimental investigation was conducted and data collected to investigate the effects of leucine treatment on body mass increase measured in grams 			
			
2. Biometry or Morphological traits (Head length	 Tarsus length) were measured in nearest mm and Wing length and Intestinal length (cm) to 		
   collect the data to  determine the effects of leucine treatment on morphological development			
3. Determining the effects of in leucine on relative gene expression changes			
			
			
			
DATA-SPECIFIC INFORMATION FOR: Data from plots- â€™Dataset for growth Japanese quail chicks under methionine treatmentâ€™.csv			
			
1. Number of variables: 8			
			
2. Number of cases/rows: 147			
			
			
3. Variable List: 			
    			
part (a)			
              birdId			
              bodymass			
"	      day"			
"	      treatment"			
"	      headlength"			
"	      tarsuslength"			
"	      winglength"			
              treatment			
    Part (b)			
              RPS6K1			
              mTOR			
              IGF1R			
              IGF1			
              FOXO1			
			
			
4. Missing data codes: 			
	Empty cells"			
              			
5. (a) Abbreviations used: 			
	NA;  not applicable.  "			
        bodymass; Body mass of a bird measured in grams. 			
        day; Age of the chicks at which the sample or measurement was taken. 			
        treatment; Type of treatment applied to the egg.			
        control; Implies saline injected group 			
        leucine; Leucine injected group	 		
        winglength; Wing length measured centimeters. "			
	headlength; Head length measured in millimeters  "			
	tarsuslength; Tarsus length measured in millimeters "			
        intestlength; Gastrointestinal length measured in centimeters			
 			
   (b)  Gene expression abbreviations			
              RPS6K1; Ribosomal Protein S 6 kinase 1 			
              mTOR;   mechanistic target of rapamycin			
              IGF1R;  insulin-like growth factor 1 receptor			
              IGF1;   insulin-like growth factor 1			
              FOXO1;  fork head box protein O1			
        			
			
			
			
6. other: None			
               			
